# Supplementary material for: Ru(III) Complexes with Lonidamine-Modified Ligands
Source: Int J Mol Sci. 2021 Dec 15;22(24):13468. doi: 10.3390/ijms222413468 (PMC8707700; doi:10.3390/ijms222413468)
Supplement: Supplementary file 1 [file ijms-22-13468-s001.zip]

Archive with 1 entries (1 files):
- ijms-1511111-supplementary.pdf
